# Supplementary material for: Scaffolds and Stem Cells Show Promise for TMJ Regeneration: A Systematic Review
Source: Bioengineering (Basel). 2026 Jan 29;13(2):169. doi: 10.3390/bioengineering13020169 (PMC12938102; doi:10.3390/bioengineering13020169)
Supplement: Supplementary file 1 [file bioengineering-13-00169-s001.zip]

Archive with 3 entries (3 files):
- Supplementary Table S1 (extracted quantitative outcome data (means, SDs, group sizes, timepoints)).xlsx
- supplementary Table S2.pdf
- supplementary Table S3.xlsx
