# Supplementary material for: Scaffolds and Stem Cells Show Promise for TMJ Regeneration: A Systematic Review
Source: Bioengineering (Basel). 2026 Jan 29;13(2):169. doi: 10.3390/bioengineering13020169 (PMC12938102; doi:10.3390/bioengineering13020169)
Supplement: Supplementary file 1 [file bioengineering-13-00169-s001.zip › Supplementary Table S1 (extracted quantitative outcome data (means, SDs, group sizes, timepoints)).xlsx]

## Sheet: Sheet1
Ref	Outcome	Unit	Timepoint	Group	N	Mean	SD	SD_source	Notes
22	Body weight loss	kg	1 week post-implantation	All implanted goats	8	0.99	0.93	reported	Some animals had scaffold migration n=5; histology n=1 per timepoint
23	Usable quantitative outcomes	NR	NR	NR	NR	NR	NR	NR	Narrative/review only; no numeric data
24	DNA content dECM vs native	ng/mg dry weight	post-decellularization	dECM / native	3	5.55 / 116.77	0.23 / 0.30	reported	Values per mg dry weight
24	Collagen content dECM vs native	µg/mg dry weight	post-decellularization	dECM / native	3	15.79 / 12.75	0.71 / 0.66	reported	NR
24	Sulfated GAG content dECM vs native	µg/mg dry weight	post-decellularization	dECM / native	3	0.38 / 10.58	0.18 / 0.56	reported	NR
24	Compression strength hydrogel by concentration	kPa	post-gelation in vitro	12 / 10 / 8 / 6 / 4 mg/mL	3 per group	8.41 / 5.92 / 5.13 / 4.84 / 10.29	0.31 / 0.47 / 0.15 / 0.32 / 1.05	reported	4 mg/mL value flagged as possibly inconsistent
25	Disc length	mm	fresh discs ex vivo	sheep TMJ discs	12	21.23	1.53	reported	NR
25	Disc width	mm	fresh discs ex vivo	sheep TMJ discs	12	11.49	0.62	reported	NR
25	Anterior band thickness	mm	fresh discs ex vivo	sheep TMJ discs	12	1.05	0.07	reported	NR
25	Posterior band thickness	mm	fresh discs ex vivo	sheep TMJ discs	12	1.27	0.04	reported	NR
25	Central thickness	mm	fresh discs ex vivo	sheep TMJ discs	12	0.76	0.09	reported	NR
25	Tensile modulus anteroposterior	MPa	biomechanical testing ex vivo	anteroposterior tests	3	3.97	0.73	reported	NR
25	Tensile strength anteroposterior	MPa	biomechanical testing ex vivo	anteroposterior tests	3	4.34	1.22	reported	NR
25	Elongation at break anteroposterior	%	biomechanical testing ex vivo	anteroposterior tests	3	170.92	47.87	reported	NR
25	Tensile modulus mediolateral	MPa	biomechanical testing ex vivo	mediolateral tests	3	9.39	1.67	reported	NR
25	Tensile strength mediolateral	MPa	biomechanical testing ex vivo	mediolateral tests	3	13.21	0.85	reported	NR
25	Elongation at break mediolateral	%	biomechanical testing ex vivo	mediolateral tests	3	195.23	20.44	reported	NR
25	Compressive modulus whole-disc	MPa	biomechanical testing ex vivo	compression tests	3	446.41	5.16	reported	NR
25	Maximum stress compression	MPa	biomechanical testing ex vivo	compression tests	3	18.87	1.33	reported	NR
26	Disc length baseline	mm	baseline (design)	sheep TMJ discs	NR	21.23	1.53	reported	From Angelo et al.
26	Disc width baseline	mm	baseline (design)	sheep TMJ discs	NR	11.49	0.62	reported	From Angelo et al.
26	Anterior thickness baseline	mm	baseline (design)	sheep TMJ discs	NR	1.05	0.07	reported	From Angelo et al.
26	Posterior thickness baseline	mm	baseline (design)	sheep TMJ discs	NR	1.27	0.04	reported	From Angelo et al.
26	Central thickness baseline	mm	baseline (design)	sheep TMJ discs	NR	0.76	0.09	reported	From Angelo et al.
26	Randomization group sizes	animals per group	study allocation	PCL / PCL+PEGDA / PGS+PCL / backup / discopexy	3 / 3 / 3 / 1 / 3	NR	NR	reported	Later text mentions n=6 per group; needs reconciliation
27	Usable quantitative outcomes	NR	NR	NR	NR	NR	NR	NR	Narrative/methods only; no numeric data
28	Mean body weight change	kg	day 22 (end)	all implanted beagles	5	-0.75	NR	reported mean only	Minor loss; no SD
28	Hematology parameters (e.g. WBC)	10^3/µL	days -6 and 21	individual animals	5	NR	NR	reported per-animal tables	Values available per animal in paper
29	Scaffold mediolateral dimension	mm	post-production	PCL scaffolds	≥3	25.74	0.12	reported	NR
29	Scaffold anteroposterior dimension	mm	post-production	PCL scaffolds	≥3	12.77	0.02	reported	NR
29	Compressive modulus T78	MPa	mechanical test ex vivo	T78 group	3	21.22	1.25	reported	NR
29	Compressive modulus T80	MPa	mechanical test ex vivo	T80 group	3	25.68	1.16	reported	NR
29	Compressive modulus T86	MPa	mechanical test ex vivo	T86 group	3	25.78	2.03	reported	NR
29	Compressive modulus Ø300	MPa	mechanical test ex vivo	Ø300 group	3	11.59	0.36	reported	NR
30	Hydrogel coating thickness MDP 2%	µm	optimized printing	MDP 2%	>30	26	NR	reported mean only	NR
30	Hydrogel coating thickness HAMA 20%	µm	optimized printing	HAMA 20%	>30	48	NR	reported mean only	NR
30	Hydrogel coating thickness FibGen 22%	µm	optimized printing	FibGen 22%	>30	18	NR	reported mean only	NR
30	SM release MDP	% of loaded dose	up to 28 days	MDP delivery	5 per timepoint	2–6	NR	reported range only	Range; no SD
31	Compressive fracture strength group 2	MPa	mechanical test in vitro	TGI/HA-CS DN hydrogel group 2	5	11.34	1.18	reported	NR
31	Compression modulus group 2	MPa	mechanical test in vitro	TGI/HA-CS DN hydrogel group 2	5	0.16	0.02	reported	NR
31	Residue ratio 4 weeks	%	4 weeks in vitro	group 2 hydrogel	5	74.52	NR	reported mean only	NR
31	Residue ratio 8 weeks	%	8 weeks in vitro	group 2 hydrogel	5	51.27	NR	reported mean only	NR
31	Residue ratio 12 weeks	%	12 weeks in vitro	group 2 hydrogel	5	3.26	NR	reported mean only	NR
32	Study population and allocation	NR	baseline; 1,2,3 months	collagen template / untreated / sham	18 / 18 / 2	NR	NR	reported in text	IHC means±SD in paper; not numeric in excerpt
33	Disc regeneration on MRI	n of discs with regeneration	3 months	group B collagen template	6	2026-05-06	NR	reported counts	Group A (no implant) with effusion and erosion
34	Population and outcome summary	NR	1,2,3 months	collagen template / subdermal graft / no implant	44 total; histology 38	NR	NR	reported in text	Qualitative gross + histology
35	Perforation closure	qualitative (n with closure)	2,4,8 weeks	collagen sponge / collagen+bone marrow / control	2006-06-06	NR	NR	reported counts	BM group faster closure vs sponge alone
36	Remodeling outcome summary	NR	3,4,8,12,24 weeks	UBM-ECM unilateral/bilateral	5 unilateral + 2 bilateral	NR	NR	reported in text	Quantitative histology in paper; not extracted
37	Remodeled tissue presence	n animals with remodeled tissue	6 months	unilateral UBM implant	10	2026-09-10	NR	reported counts	One animal with degradation only
38	Implant dislocation and findings	qualitative	6 and 12 months	PLA ASC-disc (control vs differentiated)	10 (5 per follow-up)	NR	NR	reported in text	Implants dislocated; chronic arthrosis; no FBR
39	BV/TV and BMD micro-CT	NR	4 weeks	GelMA+DPSCs / GelMA / sham	2002-04-04	NR	NR	reported (no difference)	No significant difference between groups
40	BV/TV, Tb.Th, Tb.Sp, BMD	NR	4 weeks	Hst1/Gel-MA / Gel-MA / Blank	6 per group	NR	NR	reported in figures	Hst1/Gel-MA significantly better micro-CT
41	ICRS score, histology, IHC	NR	1,2,4 weeks	Hst1/Gel-MA / Gel-MA / Blank	6 per group per timepoint	NR	NR	reported in figures	Hst1/Gel-MA higher scores and matrix markers
42	Histomorphometry, IHC, TRAP/ALP, MODS	NR	1,2,4 weeks	Hst1/Gel-MA / Gel-MA / Blank	6 per group per timepoint	NR	NR	reported in tables	Hst1/Gel-MA > others; exact numbers in full text
43	Animals pilot	animals	6 months	PCL-HAp only / PCL-HAp+hydrogel	6 total (5 reported)	NR	NR	reported in text	One early removal (infection)
43	Bone remodeling micro-CT	qualitative	6 months	no hydrogel / hydrogel prosthesis	2026-03-02	NR	NR	reported in text	Variable bone growth and resorption
43	Neocartilage presence (staining)	n specimens positive	6 months	no hydrogel / hydrogel	NR	1–2 positive	NR	reported counts	Local anterior surface Alcian blue / Col II
43	TMJ disc gross score	score 0–4	6 months	individual goats A–E	5	NR	NR	reported in text	High variability; one near-normal
43	Young’s modulus PCL variants	MPa	in vitro	PCL / PCL-HAp / ePCL-HAp	5–6 per group	NR	NR	reported in text	PCL-HAp ~67% stiffer vs PCL
44	Gelation time HA-SH/Col I	s or min	in vitro rheology	HA-SH/Col I blend	3	<1 min	NR	reported	NR
44	Compressive modulus HA-SH/Col I	kPa	in vitro compression	HA-SH/Col I blend	3	~2.6	NR	reported	NR
44	GAG/DNA in vitro	ratio	days 7 and 21	HA-SH/Col I + chondrocytes vs rBMSCs	3 per group	NR	NR	reported	Chondrocyte group higher GAG/DNA
44	Gene expression ACAN SOX9 COL2	fold change	days 7,14,21	chondrocytes vs rBMSCs in HA-SH/Col I	3 per group	NR	NR	reported	Chondrocyte group higher expression
44	In vivo animals and groups	animals	6 and 24 weeks	blank / bilayer no cells / bilayer with cells	3 / 6 / 6 per timepoint	NR	NR	reported in text	NR
44	Micro-CT BMD, BV/TV, Tb.N, Tb.Th	NR	6 and 24 weeks	blank / control / experiment	3–6 per group	NR	NR	reported values in paper	Control & experiment > blank
44	Histology/IHC Col I and Col II	NR	6 and 24 weeks	blank / control / experiment	3–6 per group	NR	NR	reported	Experiment more Col II neo-cartilage
45	Aggregate spacing top layer	µm	in vitro	top layer (more PCL)	~3–7 reps	48	5	reported	Distance between hydrophobic aggregates
45	Aggregate spacing bottom layer	µm	in vitro	bottom layer (more PEG)	~3–7 reps	86	8	reported	NR
45	Swelling ratio top layer	%	in vitro	top layer	~3–7 reps	385	NR	reported	NR
45	Swelling ratio bottom layer	%	in vitro	bottom layer	~3–7 reps	1057	NR	reported	NR
45	Compressive modulus top layer	kPa	in vitro	top layer	~3–7 reps	65.8	NR	reported	NR
45	Compressive modulus bottom layer	kPa	in vitro	bottom layer	~3–7 reps	103	NR	reported	NR
46	Vertical channel diameter	µm	in vitro	SLB hydrogel scaffold	NR	37	NR	reported	NR
46	Horizontal channel diameter	µm	in vitro	SLB hydrogel scaffold	NR	57	NR	reported	NR
46	Elastic modulus	MPa	in vitro	SLB hydrogel scaffold	NR	0.26	NR	reported	NR
47	TGF-β release from microspheres	NR	1–6 h in vitro	BMSC-coated vs uncoated microspheres	NR	NR	NR	reported	Sustained release qualitatively
47	Gene expression SOX9 COL2 ACAN	fold change	in vitro	BMSC-coated TGF-β group vs controls	NR	NR	NR	reported	Treated group higher expression
47	BV/TV and BMD micro-CT	ratio and BMD	7–14 days and endpoint	BMSC microspheres / microspheres / saline	6 per group	NR	NR	reported	Treated group higher BMD and BV/TV
48	Histologic repair score	score 0–14	4,8,12 weeks	gel+cells vs gel only	~3 per group/timepoint	NR	NR	reported	Gel+cells higher scores and Col II
49	Neo-cartilage Young’s modulus	MPa	12 weeks	Gel+BMMSCs	NR	6.56	NR	reported	~80% of normal cartilage
50	Hydrogel formulation efficacy	NR	6 weeks	PLCL-PEG-PLCL 20% + Nell1 vs others	NR	NR	NR	reported	Qualitative micro-CT and histology; 20% chosen as optimal
51	BV/TV micro-CT	%	12 and 18 weeks	PRP GelMA / GelMA / nontreated	NR	NR	NR	reported	PRP GelMA > GelMA and nontreated
51	Macrophage phenotype markers	NR	6,12,18 weeks	PRP GelMA / GelMA / nontreated	NR	NR	NR	reported	PRP GelMA ↑Arg1, CD163; ↓CCR7
52	Type II collagen positive area	% area	4 weeks	distraction + chondrocytes + Pluronic F127	NR	1.62	0.53	reported	Experimental group
52	Type II collagen positive area	% area	8 weeks	distraction + chondrocytes + Pluronic F127	NR	7.98	2.81	reported	Experimental group
52	Type II collagen positive area	% area	12 weeks	distraction + chondrocytes + Pluronic F127	NR	12.39	3.27	reported	Control lacked cartilage
53	Histologic repair score NELL1	group	score	6 weeks	NELL1 BMMSCs/PLGA	6	12.2	0.65	reported	Best score
53	Histologic repair score NELL1	group	score	24 weeks	NELL1 BMMSCs/PLGA	6	15.8	0.42	reported	NR
53	Histologic repair score BMMSCs	group	score	6 weeks	BMMSCs/PLGA	6	7.81	0.45	reported	NR
53	Histologic repair score BMMSCs	group	score	24 weeks	BMMSCs/PLGA	6	12.8	0.53	reported	NR
53	Histologic repair score PLGA	group	score	6 weeks	PLGA only	6	2.93	0.25	reported	NR
53	Histologic repair score PLGA	group	score	24 weeks	PLGA only	6	6.28	0.37	reported	NR
53	Histologic repair score empty	group	score	6 weeks	empty defect	6	0.62	0.13	reported	NR
53	Histologic repair score empty	group	score	24 weeks	empty defect	6	1.89	0.17	reported	NR
54	Cartilage score sham	group score	6 weeks	sham	2	9.5	0.7	reported	NR
54	Cartilage score blank scaffold	group score	6 weeks	blank microsphere scaffold	6	6.8	2.3	reported	NR
54	Cartilage score gradient scaffold	group score	6 weeks	gradient TGF-β1→BMP-2 scaffold	4	9.3	1	reported	Trend; not significant (p≈0.156)
55	Cartilage repair low-dose FGF2	n sites with hyaline-like repair	3 weeks	FGF2 0.1 mg	3 rabbits (6 sites)	2026-05-06	NR	reported counts	Low dose effective
55	Cartilage repair high-dose FGF2	qualitative repair	3 weeks	FGF2 1.0 mg	3 rabbits	NR	NR	reported	Fibrous/inflammatory; no complete repair
55	Cartilage repair collagen only	qualitative repair	3 weeks	collagen only	3 rabbits	0/NR	NR	reported	No cartilage repair
55	Cartilage repair untreated	qualitative repair	3 weeks	untreated	3 rabbits	0/NR	NR	reported	No cartilage repair
56	Neo-cartilage compressive modulus	MPa	12 weeks	Gel+BMMSCs / Gel / control	NR	~6.56 vs lower	NR	reported in figures	Gel+BMMSCs ≈80% normal; >Gel and control
56	GAG content	mg/g	12 weeks	Gel+BMMSCs / Gel	NR	5.6 vs 2.1	NR	reported in figures	Gel+BMMSCs > Gel
56	Col II content	mg/g	12 weeks	Gel+BMMSCs / Gel	NR	12.2 vs 5.7	NR	reported in figures	Gel+BMMSCs > Gel
57	Collagen II expression in vitro	fold vs GAPDH	4 weeks	LIPUS vs control	9 samples	8.3 vs 6.4	0.4 vs 0.5	reported	LIPUS increased expression
57	Osteopontin expression in vitro	fold vs GAPDH	4 weeks	LIPUS vs control	9 samples	7.7 vs 5.7	0.02 vs 0.3	reported	LIPUS increased expression
57	BV/TV in vivo	ratio	4 months	TEMC+LIPUS / TEMC / scaffold+LIPUS / scaffold	3 per group	1.23 / 1.10 / 0.53 / 0.30	0.46 / 0.07 / 0.45 / 0.08	reported	TEMC+LIPUS ≈ normal; scaffolds poor
58	Cartilage repair rhBMP-2/PGS	qualitative	2–24 weeks	rhBMP-2/PGS / PGS / no implant	4 per timepoint per group	NR	NR	reported	Both rhBMP-2/PGS and PGS formed cartilage-like layer; controls fibrous only
58	Type II collagen staining	ranking	2–24 weeks	rhBMP-2/PGS / PGS	4 per timepoint per group	NR	NR	reported	rhBMP-2 enhanced cartilage intensity vs PGS
59	GAG content	mg/g	12 weeks	Gel+BMMSCs / Gel alone / control	NR	5.6 vs 2.1 vs lower	NR	reported in figures	Gel+BMMSCs highest GAG
59	Col II content	mg/g	12 weeks	Gel+BMMSCs / Gel alone / control	NR	12.2 vs 5.7 vs lower	NR	reported in figures	Gel+BMMSCs highest Col II
59	Compressive modulus	MPa	12 weeks	Gel+BMMSCs / Gel alone / control	NR	~6.56 vs lower	NR	reported in figures	Gel+BMMSCs ≈80% normal cartilage
60	Meal duration and food intake	% of baseline	day 9	low siRNA MPs / high siRNA MPs / low blank MPs / high blank MPs / CFA	9 per group	NR	NR	reported	siRNA MPs improved meal behavior vs controls
60	IL-6 level	pg/mg protein	day 9	low siRNA MPs / high siRNA MPs / low blank MPs / high blank MPs / CFA	6 per group	NR	NR	reported	Low-dose siRNA MPs reduced IL-6 vs controls
60	IL-1β level	pg/mg protein	day 9	low siRNA MPs / high siRNA MPs / low blank MPs / high blank MPs / CFA	6 per group	NR	NR	reported	Low-dose siRNA MPs reduced IL-1β vs controls
60	FcγRIII expression	relative densitometry	day 9	low siRNA MPs / high siRNA MPs / low blank MPs / high blank MPs / CFA	6 per group	NR	NR	reported	High blank MPs increased FcγRIII expression
60	siRNA cumulative release	%	0–28 days in vitro	siRNA PLGA MPs	NR	>90% by 28 days	NR	reported	NR
60	PEI cumulative release	%	0–28 days in vitro	same MPs	NR	~30% by 28 days	NR	reported	NR
60	Released polyplex size	nm	0–28 days in vitro	same MPs	NR	100–150	NR	reported	Size range time-dependent
	Supplementary Table S1 (extracted quantitative outcome data (means, SDs, group sizes, timepoints))
