# Supplementary material for: Scaffolds and Stem Cells Show Promise for TMJ Regeneration: A Systematic Review
Source: Bioengineering (Basel). 2026 Jan 29;13(2):169. doi: 10.3390/bioengineering13020169 (PMC12938102; doi:10.3390/bioengineering13020169)
Supplement: Supplementary file 1 [file bioengineering-13-00169-s001.zip › supplementary Table S3.xlsx]

## Sheet: Sheet1
Ref	First author (year)	Target tissue (disc/condyle/drug)	Animal species	Defect type (model)	Orthotopic / ectopic	Scaffold class (natural / synthetic / hybrid; form)	Cells used? (type)	GF / bioactive? (what)	Follow-up category	Usable quantitative outcomes? (yes/no; brief)
22	Socorro 2025	Disc	Goat	Total vs partial discectomy + SIS ECM scaffold	Orthotopic	Natural ECM sheet (porcine SIS, sheet/pillow)	No	No	≤4 weeks	No – qualitative histology and gross only
23	Gan 2022	Disc	Rabbit	Surgically created disc defect / replacement	Orthotopic + ectopic	Synthetic solid 3D scaffold (PCL/PLA/CNT)	No (in vivo)	No	≤4 weeks	Yes (in vitro mechanics; in vivo histology semi‑quantitative; limited comparable numeric data)
24	Liang 2020	Disc (material)	Pig (ECM source); rabbit/mouse	No TMJ defect (subcutaneous + in vitro)	Ectopic / in vitro	Natural hydrogel (TMJ disc dECM)	Yes (costal chondrocytes, in vitro)	No	≤1 week	Yes – DNA, GAG, COL, compressive modulus, rheology (material characterization)
25	Angelo 2016	Disc model	Sheep	Intact disc characterization (no defect)	N/A	None (native tissue only)	N/A	N/A	N/A	Yes – tensile (AP/ML), compressive modulus, thickness
26	Angelo 2021	Disc replacement	Sheep	Bilateral total discectomy + 3 disc implants	Orthotopic	Synthetic solid/hybrid (PCL; PCL+PEGDA; PGS+PCL)	No	No	>12 weeks	Yes – semi‑quantitative histology & CT domain scores; kinematics; body weight
27	Jiang 2023	Disc	Rabbit, goat	Partial/total disc resection + dECM disc prosthesis	Orthotopic	Natural dECM sheet ± PCL infusion (composite)	No	No	>12 weeks	Yes – mechanical comparison to native (tension, compression, friction); limited numeric in vivo data
28	Chung 2022	Disc (safety)	Dog	Total meniscectomy + SIS ECM device vs empty	Orthotopic	Natural ECM device (porcine SIS sheets + SIS powder)	No	No	≤4 weeks	Yes – GLP histopathology scores (ISO 10993‑6); MRI; hematology/biochem
29	Moura 2020	Disc (TMJ IMs)	Sheep	Bilateral total discectomy + 3 interpositional implants	Orthotopic	Synthetic/hybrid (PCL; PCL+PEGDA; PGS+PCL)	No	No	>12 weeks	Yes – CT scores (erosion, sclerosis, shape), histology scores, functional kinematics
30	Tarafder 2016	Disc/meniscus (platform)	Rabbit (among others)	Osteochondral TMJ/meniscus models + small animal defects	Orthotopic + ectopic	Synthetic PCL scaffold + micro‑coated hydrogels	Yes (MSCs, non‑TMJ emphasis)	Small molecules (Oxo‑M, 4‑PPBP, KGN)	≤4 weeks (TMJ)	Yes – in vitro gene, collagen, GAG; TMJ‑specific in vivo data limited and mostly qualitative
31	Xu 2022	Disc + TMJOA	Mini‑pig; rat	6 mm TMJ disc perforation (pig); collagenase‑induced TMJOA (rat)	Orthotopic	Natural DN hydrogel (tilapia gelatin/HA‑CS)	No	Intrinsic immunomodulation (no exogenous GF)	4–8 weeks (rat); up to 8 weeks (pig)	Yes – compressive strength, degradation, CT/MRI gap size, tensile of neo‑disc, cytokines, histology scores
32	Wang 2017	Disc	Rabbit	Partial disc defect + collagen template	Orthotopic	Natural collagen hydrogel scaffold	No	No	1–3 months	Partly – histology and IHC across time; no consistent mean±SD scores
33	Chan 2004	Disc	Rabbit	Partial disc defect ± collagen template or dermal graft	Orthotopic	Natural collagen template vs dermal autograft	No	No	3 months	No – MRI and histology mainly qualitative/semi‑quantitative
34	Lai 2005	Disc	Rabbit	Partial posterolateral discectomy ± collagen vs dermis	Orthotopic	Natural reconstituted collagen template vs dermis	No	No	1, 2, 3 months	No – descriptive histology, no extractable numeric outcomes
35	Kobayashi 2015	Disc perforation	Rabbit	1.6 mm full‑thickness TMJ disc perforation	Orthotopic	Natural collagen sponge scaffold	Yes (autologous bone marrow aspirate in one group)	No	2, 4, 8 weeks	No – closure vs non‑closure qualitatively; no mean±SD
36	Brown 2011	Disc (meniscus)	Dog	Total meniscectomy + UBM ECM device vs empty	Orthotopic	Natural ECM device (porcine urinary bladder matrix, sheets + powder)	No	No	3, 4, 8, 12, 24 weeks	Yes – time‑course quantification of cell density and vessel number, Herovici collagen I/III; no effect sizes per se
37	Ahtiainen 2013	Disc replacement	Rabbit	Total disc removal + PLA discs (with or without ASCs)	Orthotopic	Synthetic solid (PLA)	Yes (autologous adipose stem cells)	TGF‑β1 (loaded)	6 and 12 months	Limited – radiographic and histologic comparisons; numeric data sparse and not standardized
38	Monteiro 2024	Condyle cartilage	Rabbit	Osteochondral condylar defect	Orthotopic	Synthetic GelMA hydrogel	± DPSCs	No	≤4 weeks	Yes – histological scores, μCT; DPSCs did not enhance regeneration vs GelMA alone
39	Du 2023	Condyle osteochondral	Rabbit	TMJ osteochondral defect	Orthotopic	Synthetic GelMA hydrogel	No	Histatin‑1 (Hst‑1)	1–4 weeks	Yes – quantitative histology, μCT outcomes for cartilage and subchondral bone
40	Shi 2021	Condyle osteochondral	Rabbit	TMJ osteochondral defect	Orthotopic	Synthetic GelMA hydrogel	No	Histatin‑1 (Hst‑1)	1, 2, 4 weeks	Yes – time‑course quantitative histology and μCT; supports Hst‑1‑mediated osteochondral repair
41	Nedrelow 2023	Condyle prosthesis	Goat	Segmental condylectomy + biphasic prosthetic implant	Orthotopic	Synthetic/hybrid solid (PCL‑HAp, 3D‑printed patient‑fitted)	No	No	6 months	Yes – imaging, mechanical evaluation, histology; not scaffold‑vs‑control but prosthetic performance
42	Ma 2024	Condyle cartilage	Rat	TMJ condylar cartilage defect	Orthotopic	Synthetic ROS‑responsive hydrogel (RD‑Gel)	± DPSCs	ROS‑responsive chemistry	≤1 week (7 days)	Yes – apoptosis and microenvironment markers; ultra‑short functional time frame
43	Wang 2021	Condyle osteochondral	Rabbit	Osteochondral condylar defect	Orthotopic	Hybrid collagen I + BCP ceramic scaffold	Yes (rBMSCs + chondrocytes)	No	4 weeks	Yes – μCT, histological scoring; composite scaffold showed enhanced osteochondral repair
44	Yu 2011	Condyle osteochondral	Goat	Condylar osteochondral defect + distraction osteogenesis	Orthotopic	Synthetic hydrogel (Pluronic F‑127)	Chondrocytes (± BMSCs)	No	4, 8, 12 weeks	Yes – histology, IHC, some quantitative repair assessment; data not uniformly reported
45	Guo 2022	Articular cartilage (knee)	Rat	Osteochondral defect in knee (model)	Orthotopic (knee)	Synthetic subchondral‑bone‑like hydrogel (CS/PVA etc.)	No	No	≤4 weeks	Yes – mechanics, swelling, in vivo cartilage scores; used as concept reference (non‑TMJ)
46	Guo 2022 (2nd)	Articular cartilage (knee)	Rat	Osteochondral knee defect	Orthotopic (knee)	Synthetic hydrogel (CS/PVA/citric)	No	No	≤4 weeks	Yes – similar to 45; not TMJ‑specific but supports design rationale
47	Yang 2022	Condyle cartilage (TMJOA)	Rat	CFA + IL‑1β–induced TMJ arthritis	Orthotopic	GelMA hydrogel microspheres	Yes (rBMSCs coating, spheroids)	TGF‑β (loaded in microspheres)	≤2 weeks	Yes – Sox9/Col2/Aggrecan qPCR, SEM, histology, μCT (BMD, BV/TV); clear quantitative benefits vs controls
48	Sun 2018	Condyle cartilage	Goat	Full‑thickness condylar cartilage defect	Orthotopic	Synthetic hydrogel (Pluronic F‑127)	Chondrocytes + BMSCs	No	4, 8, 12 weeks	Yes – histology, immunostaining; semi‑quantitative repair assessment
49	Zhang 2018	Articular cartilage (knee)	Rabbit	Full‑thickness knee cartilage defect	Orthotopic (knee)	Synthetic thermogel (PLGA‑PEG‑PLGA)	Yes (BMMSCs)	No	12 weeks	Yes – compressive modulus, GAG, COL II; non‑TMJ but supports thermogel+MSC approach
50	Wang 2021	TMJOA osteochondral	Rabbit	Type II collagenase–induced TMJOA	Orthotopic	Synthetic 3B‑PEG injectable hydrogel (PLCL‑PEG‑PLCL)	No	Nell‑1 loaded in hydrogel	6 weeks	Yes – gross scores, μCT, histology/histology scores; Nell‑1 hydrogel reversed bone/cartilage damage
51	Jiang 2021	Condyle osteochondral (knee)	Rabbit	Osteochondral defect, distal femur	Orthotopic (knee)	Synthetic GelMA hydrogel, 3D‑printed	No	PRP (Lr‑PRP)	6, 12, 18 weeks	Yes – ICRS macro, modified O’Driscoll histology scores, μCT BV/TV, M1/M2 IHC; strong osteochondral data (non‑TMJ)
52	Zhu 2011	Condyle osteochondral (TMJ)	Goat	Large osteochondral defect in mandibular condyle	Orthotopic	Synthetic PLGA porous scaffold	Yes (BMSCs or NELL‑1–modified BMSCs)	NELL‑1 (via gene‑modified BMSCs)	6, 12, 24 weeks	Yes – Safranin‑O histology scoring, COL II IHC, μCT BV/TV; NELL‑1 composite superior to BMSCs alone
53	Dormer 2011	Condyle osteochondral (TMJ)	Rabbit	1 mm × 3 mm osteochondral condylar defect	Orthotopic	Synthetic PLGA microsphere gradient scaffold	No	BMP‑2 + TGF‑β1 gradient	6 weeks	Yes – simple histologic scores (cartilage closure/thickness, bone apposition); MRI + μCT support
54	Takafuji 2007	Condyle articular cartilage (TMJ)	Rabbit	10 mm³ cartilage/subchondral defect	Orthotopic	Natural collagen carrier	No	FGF‑2 (0.1 mg or 1 mg)	3 weeks	Partly – dose‑dependent categorical outcomes (complete vs partial repair); no continuous mean±SD
55	Suzuki 2002	Condyle articular cartilage (TMJ)	Rabbit	2 mm × 2 mm cartilage/subchondral defect	Orthotopic	Natural collagen carrier	No	BMP‑2 (0.6, 3, 15 μg)	3 weeks	Partly – qualitative dose‑response (cartilage vs fibrous fill); no standardized numeric outcomes
56	Ueki 2003	Condyle osteochondral (TMJ)	Rabbit	Unilateral condylectomy (full head)	Orthotopic	Synthetic PGS (PLA/PGA + gelatin) ± rhBMP‑2	No	rhBMP‑2 (5 μg)	2–24 weeks	Yes – histologic grades for disc, subchondral region, integration, adhesion; no effect sizes but semi‑quant trends
57	El‑Bialy 2010	Full TMJ condyle (bone+cartilage)	Rabbit	Total condylectomy replaced with TEMC	Orthotopic	Natural UBM ECM pillow + collagen sponges	Yes (BMSCs differentiated into chondrogenic and osteogenic)	LIPUS (mechanical stimulus)	4 weeks	Yes – qPCR (collagen II, osteopontin), Safranin‑O, von Kossa, μCT BV/TV; LIPUS vs no‑LIPUS vs empty controls
58	Ueki 2003 (PGS+BMP)	Condyle osteochondral (TMJ)	Rabbit	Same condylectomy model as 56	Orthotopic	Synthetic PGS with or without rhBMP‑2	No	rhBMP‑2 (5 μg)	2–24 weeks	Yes (same scheme as 56) – semi‑quant histologic grading; PGS±BMP vs no implant
59	Ciocca 2013	Condyle (bone) substitution (TMJ)	Sheep	TMJ condyle resection + CAD‑CAM HA scaffold	Orthotopic	Pure porous HA custom scaffold	± MSCs (autologous BM) + platelet gel	PRP (platelet gel)	16 weeks	Yes – histomorphometry (porosity, new bone area in pores), split‑mouth % increase with MSCs (up to ~797%); qualitative new cartilage at surface
60	Mountziaris 2012	Drug delivery (anti‑inflammatory, TMJ)	Rat	CFA‑induced TMJ inflammation (no structural defect)	Orthotopic	Synthetic PLGA microparticles (injectable)	No	siRNA (anti‑FcγRIII) + PEI polyplexes	≤4 weeks (9 d in vivo; 28 d release)	Yes – meal pattern (duration, intake), ELISA (IL‑6, IL‑1β), Western blot (FcγRIII), in vitro release and polyplex size
	Supplementary Table S3— Full extracted dataset of included studies: study identifiers, model parameters, intervention details, outcomes and numeric data (mean ± SD, n) with notes.
